# Supplementary material for: Enablers and Inhibitors to Implementing Tobacco Cessation Interventions within Homeless-Serving Agencies: A Qualitative Analysis of Program Partners’ Experiences
Source: Cancers (Basel). 2024 Jun 6;16(11):2162. doi: 10.3390/cancers16112162 (PMC11171900; doi:10.3390/cancers16112162)
Supplement: Supplementary file 1 [file cancers-16-02162-s001.zip]

Archive with 1 entries (1 files):
- cancers-2986719-supplementary.pdf
